# Supplementary material for: A Rice Receptor-like Protein Negatively Regulates Rice Resistance to Southern Rice Black-Streaked Dwarf Virus Infection
Source: Viruses. 2023 Apr 15;15(4):973. doi: 10.3390/v15040973 (PMC10141149; doi:10.3390/v15040973)
Supplement: Supplementary file 1 [file viruses-15-00973-s001.zip]

Archive with 4 entries (2 files):
- viruses-2337070-supplementary/
- viruses-2337070-supplementary/Supplementary/
- viruses-2337070-supplementary/Supplementary/Figure S1.pdf
- viruses-2337070-supplementary/Supplementary/Table S1-S2.pdf
